# Supplementary material for: Development of the Dutch translational knowledge agenda for inherited metabolic diseases
Source: JIMD Rep. 2024 Dec 22;66(1):e12455. doi: 10.1002/jmd2.12455 (PMC11667762; doi:10.1002/jmd2.12455)
Supplement: Supplementary file 1 — Appendix S1. [file JMD2-66-e12455-s001.xlsx]

## Sheet: Table 1
Appendix 1: prioritization meeting 1-11-2022: research questions per table
#	SOURCE#	Source	Researchquestion	Notes (number of times apppointed if >1)
Table 1
Theme 1: Primary prevention of disease and secondary prevention of disease symptoms
1	2	Patient(envertegenwoordiger)	Hoever willen en kunnen we gaan om minder tot geen zieke kinderen meer te krijgen.	Bijvoorbeeld door ivf om de ziekte vooraf te voorkomen of evt abortus na testen tijdens zwangerschap.
2	3	Meerdere partijen	Kunnen we met behulp van nieuwe biomarkers meer ziekten toevoegen aan de hielprikscreening?	oa tetraglucoside en biotinidase bij GSD (4)
3	4	Meerdere partijen	Haalbaarheid landelijke primaire preventie middels preconceptie screening	(3)
4	40	VKS enquête en de UMD Roadmap	Meer kennis over preconceptiescreening
5	7	Laboratoriumspecialist	Preconceptie dragerschaps screening in Nl zal significant kunnen bijdragen aan het voorkomen van metabole en genetische ziekten. Dit zal veel leed voor ouders met kinderwens voorkomen.	In Australie loopt een eerste wereldwijd 3jarig proefproject om middels preconceptiescreening het DNA van wensouders te testen op meer dan 1300 genetische ziekten. Op deze wijze kan aan ouders "at risk" een aantal reproductieve keuzes worden aangeboden waardoor zij geen kind met de betreffende ziekte zullen krijgen. Op weg naar een Nl-proefproject!
6	11	Laboratoriumspecialist	Hoe kan DNA als second tier worden ingezet bij een afwijkende hielprikscreening	Aantal vals positieven kan sterk worden gereduceerd door genetisch onderzoek in te zetten voor verwijzing
7	8	Laboratoriumspecialist	DNA technieken kunnen het aantal ziekten in de Nl-hielprikscreening significant omhoog brengen	Er loopt een vrijwel afgerond ZonMw project in Nl dat de technische haalbaarheid hiervan onderzoekt. Er is nu vervolgonderzoek nodig om tot implementatie te komen. Op deze wijze kan het veld het initiatief nemen om nieuwe ziekten op de agenda voor introductie in de hielprikscreening te krijgen.
8	12	Gezamelijke onderwerpen ErasmusMC	Wat is de impact van een positieve/ afwijkende hielprik op ouders en kind: opvoeding, ziekte/ gezondheidsbeleving en kind
9	31	Kinderarts	Wat kunnen DNA-technieken in de neonatale screening bijdragen aan het opsporen van behandelbare ziekten?	afgezien van de keuze van techniek is het belangrijk te accepteren dat een DNA techniek tijd meer tijd kost dan de biomarker screening in hielprik. De vraag is dan of we deze niet gelijk bij de geboorte kunnen laten plaatsvinden.
10	32	Kinderarts	Wat kunnen DNA-technieken in de neonatale screening bijdragen aan het opsporen van niet behandelbare ziekten?	Screening is bedoeld voor behandelbare aandoeningen maar non treatable ziekten die wel actionable zijn vallen daarbij tussen wal en schip. Zouden we een systeem kunnen bouwen dat we bij de geboorte DNA afnemen > daarmee voor behandelbare aandoeningen screenen, dan de hielprik uitvoeren voor ziekten die je niet met genetic first maar beter met biomarker first kunt vangen (vooral niet metabole aand…
11	29	Patient(envertegenwoordiger)	Wat is het effect van het uitbreiden van het aantal op te sporen ziektes in de hielprik?	Er zijn reeds meerdere ziektes die behandelbaar danwel onbehandelbaar zijn en waarbij het mogelijk is deze op te nemen in de hielprik. Wat houdt dit tegen?
12	30	Patient(envertegenwoordiger)	Welke stofwisselingsziekten kunnen volgens de wetenschap praktisch gezien direct worden opgenomen in de hielprik?	Indien in kaart is welke stofwisselingsziekten praktisch (uitvoerbaar) direct kunnen worden opgenomen in de hielprik, dan kan hier ook concreet aandacht voor worden gevraagd.
13	35	Kinderarts	Kunnen we per ziektemaat of op groepsniveau meer gevoel krijgen voor tijdig in kunnen schatten of er sprake is van een mild defect of ernstiger defect?	Bij de biotinidase deficientie is na de invoering van de hielprik geen enkel kind (voor zover wij weten) meer overleden aan Biotinidase deficientie, maar anderzijds vinden we misschien nu veel te veel kinderen die eigenlijk geen biotine nodig hebben
14	37	Laboratoriumspecialist	Wat zijn de ethische consequenties van het testen van meer ziekten in de hielprikscreening?	Meer is niet altijd beter. We sporen ook meer nevenbevindingen op. Is dat wenselijk voor ouders en kinderen? Ontstaat er overmedicalisatie?
15	18	Kinderarts	Effect/nut nieuwe ziekten screening in hielprik	Screeningspopulaties zijn anders dan symptomatische cohorten - om niet over te behandelen en goede follow up te garanderen is evaluatie screening en onderzoek van deze populaties onontbeerlijk
Theme 4b: nutrition
16		Meerdere partijen	Hoe kunnen we met voeding het leven van patienten met metabole ziekten verbeteren?	Welke voeding heeft negatieve dan wel positieve invloed op metabole ziekten? (15)
17		Meerdere partijen	Psychologische aspecten van dieetbehandeling	Hoe voorkomen we eetproblemen? Hoeveel komen deze voor?
18	312	Dietist	Hoe kan Nutritional Assessment bijdragen in het verbeteren van dieetbehandeling van metabole ziekten	Dmv meten van energiebeheofte met indirecte caloriemetrie of meten van lichaamssamenstelling kan dieet beter worden afgestemd op individuele behoefte
19	313	Dietist	Zwangerschappen in metabole ziekten wat zijn ervaringen en specifieke (dieet)aanbevelingen
20	323	Patient(envertegenwoordiger)	Hoe effectief is het te volgen dieet?	Longitudinaal onderzoek naar de effecten van een metabool dieet.
21		Meerdere partijen	Is een dieet met of zonder aminozuursuppletie het meest gunstig voor de gezondheid van de patiënt?	Voor veel aandoening muv PKU zijn er grote verschillen in het eiwitbeperkt dieet en de toepassing van evt aminozuurpreparaat
22	272	Dietist	Leidt het structureel inbedden van psychologische zorg vanaf de kinderleeftijd bij patiënten met een dieetbehandeling tot minder acceptatieproblemen, minder atypisch eetgedrag en minder psychosociale problemen op tiener/volwassen leeftijd?	Het hebben van een zeldzame ziekte en het levenslang moeten volgens van een streng dieet heeft impact op het leven van een jongere en volwassenen. In de huidige zorg is er te weinig aandacht voor de psychologsiche begeleiding/ondersteuning. Regelmatig worstelen tieners en (jong)volwassenen met het hebben van een ziekte/het anders zijn en het moeten volgens van een dieet. Er ligt een zeer grote fo…
23	88	Dietist	Biomarkers voor het beter kunnen monitoren en bijstellen van het dieet voor eiwitstofwisselingsziekten (untargeted metabolomics / lipidomics).	Voor veel ziektebeelden zijn er geen duidelijke markers waar een dieet op aangepast kan worden, zoals bij organische acidurie, UCD, PDE, etc.
Theme 6: cost effectiveness
24	345	Gezamelijke onderwerpen ErasmusMC	6. doelmatigheid van zorg: - Kunnen we nieuwe therapieen ontwikkelen en deze tegelijkertijd betaalbaar houden? (In house ontwikkeling etc). - Zie ook start en stop criteria.
25	350a	Gezamelijke onderwerpen ErasmusMC	Wat ervaart de patient als ziekte last (oa mbv PROMs) en hoe zetten we dit centraal in onze zorg/ therapie
26	350b	Gezamelijke onderwerpen ErasmusMC	Effectief inzetten van therapieen: - Wat is het effect van therapie / huidige ervaren gezondheid van de patient gemeten met patient reported-outcome measures (dit sluit aan bij eerste punt genoemd onder punt 2).
27	350c	Gezamelijke onderwerpen ErasmusMC	Hoe zetten we dure therapieen goed in: Wanneer en waarom starten en stoppen we met therapie: ontwikkelen van start en stop criteria; evalueren van functioneren van start en stop criteria/ indicatie commissie, hoe monitoren we efficient gebruik etc
28	352	Patient(envertegenwoordiger)	Integrale diagnose/behandeling van metabole ziekte, epilepsie en autisme spectrum stoornissen.	Insteek vanuit primair kennis epilepsie schiet tekort indien sterke regressie van cognitie optreedt.
29	355	VKS enquête en de UMD Roadmap	Zorgpaden: opstellen, reviseren en integreren in kwaliteitssystemen & EPDs, of alternatief
30	222	Verpleegkundig specialist	Welke toegevoegde waarde heeft de verpleegkundig specialist voor de metabole patient en de organisatie van het zorgproces	Het is bekend dat in veel domeinen van zorg de verpleegkundig specialist een kwalitatief toegevoegde waarde heeft en kan bijdragen aan kostenefficiente zorg

## Sheet: Table 2
#	SOURCE#	Source	Researchquestion	Notes (number of times apppointed if >1)
Table 2
Theme 2: diagnostics - improved diagnostic strategies
1	113	Kinderarts	Wat kunnen sets van gestandaardiseerde en patient-gecentreerde uitkomstmaten betekenen voor patiëntenzorg en research?	Beter en zinvol meten verbetert zowel patientenzorg als research (klinische trials; ontwerp en uiteindelijke waarde ervan).
2	43	Laboratoriumspecialist	Beoordeling van gevonden varianten bij whole exome / whole genome data middels functionele technieken (bv Omics-technieken) zal de diagnostiek van metabole ziekten verbeteren	Te denken is aan untargeted metabolomics, lipidomics en glycomics
3	44	Laboratoriumspecialist	Metabole laboratoria hebben het intracellulaire metaboloom onvoldoende plaats gegeven in de diagnostiek van metabole ziekten	Het hoge aantal metabolieten dat intracellulair een belangrijke rol speelt en de cel niet uit kan blijft uit het zicht van de laboratoria omdat de diagnostiek vrijwel uitsluitend gericht is op body fluids. Door het intracellulaire metaboloom van bv leukocyten en/of trombocyten in de diagnostiek te betrekken zal de diagnostiek van metabole ziekte verbeteren.
4	45	Laboratoriumspecialist	Modelsystemen als het kweken van mini-orgaantjes (organoids) / organ on a chip zal het onderzoek op metabole ziekten belangrijk vooruit helpen	In de organoids kunnen de patient-specifieke mutaties worden aangebracht en kunnen therapie strategieën worden uitgetest (personalised medicine!)
5	46	Laboratoriumspecialist	Kennis over het lipidoom in relatie tot ziekte en gezondheid is onvoldoende	Moderne massaspectrometrie technieken maken het mogelijk het volledige cellulaire lipidoom dat essentieel is voor het functioneren van cellen en cel-organellen in beeld te brengen. Voor erfelijke lipid-ziekten hebben we nog slechts het topje van de ijsberg in beeld.
6	49	Anders	Bij welke volwassen patienten is diagnostiek naar erfelijke metabole ziekten zinvol en wat zijn de beste diagnostische technieken om in verschillende settings te gebruiken?	Steeds vaker worden er bij volwassenen erfelijke metabole ziekten gediagnosticeerd en de indruk bestaat dat er nog steeds sprake is van onderdiagnostiek maar hier bestaan geen betrouwbare gegevens over, ook niet over de beste diagnostische technieken in spoed (SEH/IC) en niet spoed (poliklinische) setting.
7	50	Laboratoriumspecialist	Hoe kunnen we omics voor diagnostiek effectief inzetten in NL?	Elk metabool lab ontwikkelt zijn eigen platformen. Hoe borgen we de kwaliteit (sensitiviteit/specificiteit) van de verschillende platformen? Is harmonisatie wenselijk of de dood in de pot voor ontwikkeling/onderzoek?
8	51	Patient(envertegenwoordiger)	Hoe zorgen we er voor dat alle Nederlandse patiënten tijdig een diagnose krijgen, die ook landelijk geregistreerd wordt.	Tijdige diagnose (niet te laat, zodat er lang door het systeem moet worden gedwaald maar ook niet te vroeg) vraagt meer dan goede technische mogelijkheden in een laboratorium. Het gaat om de herkenning van het "niet pluis" gevoel. Daarbij kan het helpen, wanneer bijzonderheden over eerdere diagnoses van dezelfde ziekten voor onderzoekers toegankelijk zijn in een register.
9	54	Meerdere partijen	Klinische betekenis van genetische varianten	Van een relatief groot percentage van met exoom/genoomsequencing gevonden genetische variaties is de klinische betekenis onbekend. Onderzoek hiernaar op populatieniveau geeft niet altijd duidelijkheid, dus er is een noodzaak voor nieuwe (betaalbare) diagnostische testen die op individueel patientniveau kunnen worden ingezet (2)
10	115	Onderzoeker	De fenotypische variabiliteit van de expressie van een erfelijke stofwisselingsziekte	Een positief resultaat in de neonatale screening laat nog steeds niet toe een voorspelling te maken over het beloop van het ziektebeeld en daarmee de mate en ernst van behandeling. Kennis omtrent de factoren die hierin een rol spelen kan van grote waarde zijn. De vraag rijst wat veroorzaakt deze fenotypische variabiliteit in de expressie van een erfelijke stofwisselingsziekte. Soms zijn restactiv…
11	59	Laboratoriumspecialist	Is er toegevoegde waarde van diagnostiek in de rode bloedcel?	Plasma, bloedspots en urine wordt vaak ingestuurd; onduidelijk wat er gemist wordt in de RBC.
12	60	Anders	hoe kan klinisch redeneren bevorderd worden, opdat tijdig gedacht wordt aan zeldzame aandoening?	zeldzame ziekten worden soms te laat gediagnostiseerd, waardoor irreversibele schade ontstaat. Tijdige diagnose is essentieel en begint bij klinische awareness
13	133	Onderzoeker	Diagnostiek – verbeterde diagnostiekstrategieën	Patienten hebben baat bij diagnostiek die niet alleen zegt of je de ziekte wel of niet hebt, maar ook inzicht geeft in het ziektemechanisme (welk type ziekte, hoe ernstig etc). Daarnaast is de diagnostiek nu ontoereikend voor patienten met VUSen en VUS in GUSen.
14	63	Laboratoriumspecialist	Welke plaats in het diagnostisch traject moet metabolomics hebben voor optimale klinische en maatschappelijke yield	Denk aan koppeling met genoom (tegelijk? ervoor? erna?) , integratie in richtlijnen, vroeg in diagnostisch proces. Yield mt maatschappelijke (HTA) en patient outcome (time to diagnosis, etc)
15	64	Kinderarts	aandacht voor nieuwe (genetische) methodes van diagnosticeren	er blijven toch best veel ongediagnosticeerde kinderen met een sterke verdenking op een metabole ziekte (bijv nu ook in zoemba studie), ik zou graag doorgaande aandacht daarvoor willen
16	65	Meerdere partijen	Diagnostiek-verbeterde diagnostiek strategieën: Innovatieve diagnostiek: - Wat is de toegevoegde waarde van het metabolomics, en genomics platform, RNA seq. etc. als diagnostiek platform t.o.v. de huidige diagnostische mogelijkheden? - Wat is te verwachten klinische beeld/ phenotype bij een bepaalde mutatie --> opzetten en ondersteunen van mutatie databases. (ook nodig om het effect van therapie …	(9)
17	66	Meerdere partijen	Hoe kunnen we genetische screening en metabole diagnostiek beter later aansluiten om pathogeniciteit van een DNA variant vast te kunnen stellen?	Zeker 20% van de genetische testen resulteert in een VUS. Metabole diagnostiek kan goed helpen de pathogeniciteit te duiden. (8)
18	78	Meerdere partijen	Wanneer is genetische route en wanneer de biomarker route beter	Welke mogelijke oorzaken en biomarkers zijn er. Genetisch niet altijd vast te stellen, toch ziekte mogelijk (2)
19	80	Onderzoeker	Hoe kan het traject van een interessante lab bevinding naar de kliniek vergemakkelijkt worden?
20	81	Anders	Artificial intelligence toepassingen om erkenning/diagnostiek en behandeling te versterken
21	84	Onderzoeker	diagnostiek: identificeren van ziektemakende genetische veranderingen, linken van genetica aan ziekteontwikkeling	nieuwe technieken beschikbaar, klinische diagnostiek blijft achter op technische mogeljkheden
22	87	Laboratoriumspecialist	Epigenetica in metabole ziekten: extra laag van regulatie van genen	Methylering van mitochondriaal DNA kan verklarend zijn voor metabole myopathien die met de reguliere technieken niet naar voren komen. In bijgaande referenties hebben we dit beschreven: https://doi.org/10.1016/j.tig.2015.03.009 en https://doi.org/10.3390/ijms23042197 Doelen: opsporing op welke plek methylering aanwezig is in het mtDNA epigenome (differentiele methylering); welk humaan materiaal i…
23	90	Dietist	Wanneer is er actie nodig bij verlaagde (essentiële) aminozuren in het AZ profiel bij patienten met een eiwitbeperkt dieet?	Bij AZ profiel zien we frequent enkele (mild/ matig) verlaagde EAA. Vaak wordt dit geduid als: zal zijn vanwege inname AZ preparaat al even geleden. Kunnen we beter hard maken wanneer echt actie nodig is? Bij welke AZ? en welke afkapwaarden?
24	91	Kinderarts	Doorontwikkeling van analyse van foetaal DNA in maternaal bloed: prentale screening voor metabole ziekten	Analyse van foetaal DNA in maternaal bloed is al mogelijk voor chromosomale afwijkingen, maar nog in ontwikkeling voor monogenetische aandoeningen. Dit zou een prachtige, zeer beperkt invasieve manier zijn om te screenen op een bekende metabole aandoening binnen een familie (en tzt ook mogelijk breder ingezet kunnen worden voor de screening op metabole ziekten).
25	94	Laboratoriumspecialist	Kan cellulaire metabolomics bijdragen aan het vinden van nieuwe biomarkers voor bepaalde IMD	Bepaalde IMD hebben momenteel geen biomarker in plasma of urine omdat het defect intracellulair gelokaliseerd is. We willen kijken of metabolomics op verschillende compartimenten van bloedcellen nieuwe biomarkers oplevert.
26	95	Laboratoriumspecialist	Wat is de functionele betekenis van gevonden mutaties in WES/WGS?	Kunnen we snel aanpasbare diagnostiek ontwikkelen die een nieuw gevonden mutatie snel en goedkoop functioneel kan testen?
27	96	Laboratoriumspecialist	Urine is een belangrijke lichaamsvloeistof in de diagnostiek van IMD. Is het mogelijk om diagnostiek ook in urinestrips uit te voeren in lijn met bloedspots?	DIt zou de diagnostiek toegankelijker maken voor patienten met een PMR of uit het buitenland.
28	97	Laboratoriumspecialist	Wat is de toegevoegde waarde van de intracellulaire metabole testen?	Heel veel diagnostiek is gedaan gebaseerd om lichaamssappen, maar enzymes zijn meestal intracellulair - hoeveel meer informatie kunnen wij krijgen bij meten intracellulaire metabolieten
29	98	Laboratoriumspecialist	Welke celtypes kunnen worden gebruikt voor de intracellulaire metabole testen?	Fibroblasten zijn niet altijd afgenomen, ook kweken kost veel tijd en geld. Zijn er alternatieven? Kunnen wij bloedcellen gebruiken?
30	99	Laboratoriumspecialist	Is er een toekomst voor flux analyse in diagnostiek, kunnen wij fluxomics gebruiken naast of i.p.v. enzymatisch bepalingen?	Kunnen wij fluxomics gebruiken voor functionele testen van VUSen? Of ook voor behandeling/supplementatie onddeken?
31	103	Laboratoriumspecialist	Kan untargeted proteomics bijdragen aan identificatie van nieuwe biomarkers voor ziekte ernst/beloop en/of therapie effectiviteit in patienten met erfelijke stofswisselingsziekten?
32	109	VKS enquête en de UMD Roadmap	Iedereen een diagnose: verbeterde diagnostiek
33	110	VKS enquête en de UMD Roadmap	Diagnose uitbreiden: Meer MZ (genetische afwijkingen) ontdekken
34	111	VKS enquête en de UMD Roadmap	Het ontwikkelen van cellulaire fluxomics technieken voor diagnose en therapiestudies
35	112	Patient(envertegenwoordiger)	Diagnostiek – verbeterde diagnostiekstrategieën
36	53	Laboratoriumspecialist	Geïntegreerde uitslagen van genoom­diagnostiek en metabole diagnostiek zal het diagnostisch proces verbeteren;	Het metabole onderzoek vormt het functionele counterpart van het DNA onderzoek en is daardoor aanvullend en complementair.
37	83	Kinderarts	long read WGS vergoeding en integratie met metabolomics etc	betere diagnostiek
38	86	Onderzoeker	Op welke manier kunnen genetische analyse en metabolietanalyse het beste gecombineerd worden om z.s.m. tot een diagnose te komen?	Door de vorderingen in de genetica is deze steeds belangrijker geworden voor de diagnose van metabole ziekten, maar metabolietanalyse blijft ook belangrijk. Het zou handig zijn om hiervoor een uniforme strategie te bepalen.

## Sheet: Table 3
#	SOURCE#	Source	Researchquestion	Notes (number of times apppointed if >1)
Table 3
Theme 3: disease severity measures and disease progression measures
1	114	Patient(envertegenwoordiger)	gevolgen voor dagelijkse praktijk door langere ziektebeloop maten	betere behandelingen van ziekten leiden tot langere en ook zelfstandigere leven. Hierdoor ontstaan praktische problemen zoals bijvoorbeeld het afsluiten van een levensverzekering (voor hypotheek) met allerlei vragen die niet makkelijk beantwoord kunnen worden. Inventariseren en database met relevante informatie voor deze praktische vragen.
2	116	Laboratoriumspecialist	markers voor vervolgen beloop ziekte
3	117	Laboratoriumspecialist	markers voor volgen behandeling
4	118	Meerdere partijen	wat is het natuurlijk beloop van de metabole ziekten waarvoor op dit moment geen behandeling beschikbaar is?	zeer relevant dat nu in kaart te brengen om effect van toekomstige behandelingen te kunnen beoordelen. (19)
5	120	Laboratoriumspecialist	Kan metabolomics helpen in duiding van ziekte ernst?	Zijn er fingerprints te maken binnen het spectrum van een IEM? Mild aangedane patiënten zouden dan minder vaak op controle hoeven te komen.
6	130	Kinderarts	Hoe optimaal te behandelen, de org zuursyndromen? met als vb GA1, maar geldt ook breder
7	135	Kinderarts	Hoe kunnen we bij asymptomatische patienten nauwkeurig het te verwachten ziektebeloop zonder interventie voorspellen?	Voor vrijwel alle metabole ziekten geldt dat de ziekte ernst sterk kan verschillen en zich vaak laat beschrijven als een spectrum, evt te verdelen in 3 categorieen (mild, matig, ernstig). Met ziekte ernst wordt bedoeld hoe erg de functie van het betrokken eiwit verstoord is en de consequenties die dit heeft voor het te verwachten ziektebeloop. Zolang we het beloop niet kunnen beinvloeden is het b…
8	139	Anders	Kunnen leefstijl interventies (bv dieet, inspanningsinterventies) een gunstig effect hebben op het natuurlijk beloop van erfelijke metabole ziekten? En welke interventies zijn dan geindiceerd?	Het zou goed zijn om evidence based uit te zoeken welke leefstijlinterventies van meerwaarde zouden kunnen zijn in verschillende erfelijke metabole ziekten.
9	140	Anders	evaluatie van huidige richtlijnen, afspraken, pat naar NFU centra	we gaan steeds verder met behandel mogelijkheden maar het ontbreekt aan inzicht in effecten van huidige beleid, ook natuurlijk beloop
10	141	VKS enquête en de UMD Roadmap	Longitudinale follow-up
11	42	Kinderarts	Wat is de rol van thuismonitoring (bijvoorbeeld dieetregistratie of bloed-metingen)?	Vanuit de visie van de juiste zorg op de juiste plek. Maar dan moet die zorg wel 'waardevol en zinvol' zijn.
12		Meerdere partijen	kunnen we bekende biomarkers vertalen naar home monitoring, kan hier maar ws ook juist bij therapie	(3)
13	61	Kinderarts	Wat is de beste monitoring voor instelling van patienten met organische acidurieen , bv GA1,	Er zijn een aantal ziektebeelden bv GA1, maar ook andere beelden, waar we niet een goede marker hebben om de instelling te monitoren. Geldt voor meer beelden ook buiten de org acidurieen. Ander voorbeeld Cbl C def. (monitoring met MMA en HCY, echter soms toch neurologische verslechtering). Dus vraagt om een evt betere biochemische marker/voorspeller, misschien ook natuurlijk beloop
14	62	Laboratoriumspecialist	Hoe kunnen we het ziektebeloop van patienten met een metabole ziekte biochemisch volgen?	Nu meten we veelal diagnostische markers voor follow-up doeleinden. Rationale is er vaak niet -> betere en doelmatigere zorg.
Theme 5: disease mechanisms and disease models
15	330	Laboratoriumspecialist	The dark metabolome	Bij metabool onderzoek van lichaamsvloeistoffen met nieuwe technieken (untargeted metabolomics / next generation metabolic screening) worden grote aantallen nog onbekende stoffen gevonden. Het identificeren van deze onbekenden (the dark metabolome) zal significant bijdragen aan het begrijpen van ziektemechanismen.
16	331	Laboratoriumspecialist	Wat is het ziektemechanisme van m.n. nieuwe metabole ziekten van het lipid metabolisme?	Veel nieuwe erfelijke ziekten worden gevonden in in genen van het lipid metabolisme. Hiervoor bestaan vaak geen snelle biomarkers wat screening lastig maakt. Deze kunnen door verzameling relevante materialen in samenwerking worden gevonden om ziektemechanisme, diagnostiek en therapieconcepten te ontwikkelen.
17	332	Laboratoriumspecialist	Hoe zorgen we dat nieuwe modelsystemen (organoids etc.) en nieuwe therapeutische mogelijkheden (prime editing, etc) beschikbaar worden voor meer onderzoekers?	Expertise over modelsystemen en nieuwe therapeutische opties zijn verspreid in NL, duur om op te zetten maar de behoefte is breed aanwezig in NL. Dit faciliteren zal het preklinische onderzoek en testen van mogelijke therapeutische targets versnellen.
18	333	Onderzoeker	Wat is een goed modelsysteem om metabole ziekten te onderzoeken (mechanismen en therapie)?	Het metabolisme is anders in de mens dan in dieren en ook tussen verschillende celtypen en individuen anders en wordt sterk beinvloed door kweekcondities van bijvoorbeeld cellen in het lab. Recente ontwikkelingen in organ-on-chip technologie maken betere modelsytemen mogelijk, maar daarin moeten nog wel methoden ontwikkeld worden om ook het metabolisme te meten en begrijpen.
19	334b	Gezamelijke onderwerpen ErasmusMC	Ontwikkelen van ziekte en weefsel modellen waarop therapieën kunnen worden getest
20	334c	Gezamelijke onderwerpen ErasmusMC	Identificeren van ziekte-overschrijdende disease modifiers (mogelijk zijn er 'overlappende' disease modifiers voor groepen zeldzame ziekten)
21	335	Kinderarts	Hoe kunnen we beter begrip van de genetische / moleculaire mechanismen en nieuwe technologieën gebruiken voor betere behandelingen van patiënten?	Nu we steeds beter zijn geworden in het stellen van de precieze diagnose van patiënten dragen we ook de verantwoordelijkheid om te streven naar betere behandeling. Dit blijft vooralsnog ver achter. En er liggen op dit moment unieke kansen met genetische / mRNA technieken.
22	337	Onderzoeker	Ziektemechanismen	Voor het ontwikkelen van betere diagnostiek en ziekte ernst/beloop markers is meer inzicht nodig in ziektemechanismen. Ook is het belangrijk om te kijken naar overkoepelende ziektemchanismen die overeenkomen tussen metabole ziekten, waardoor behandelingen breder kunnen worden ingezet en meer begrip in ziektemechanismen en interactie tussen cellulaire paden kan worden gegenereerd.
23	339	Laboratoriumspecialist	Intracellulair diagnostisch onderzoek bestaat nauwelijks.	Intracellulair diagnostisch onderzoek bestaat nauwelijks, maar kan wel een grote bijdrage leveren in de laboratorium diagnostiek, therapiecontrole en opheldering van ziektemechanismen. Denk vooral aan kleine geladen- en sterk polaire verbindingen.
24	340	Onderzoeker	Voor pathophysiologisch onderzoek en testen van therapie dienen er weefsel-specifieke ziektemodellen ontwikkeld worden die relevant zijn voor de betreffende ziekte.
25	342	Onderzoeker	advanced humane ziektemodellen	testen van therapieen, personalized medicine
Theme 7: knowledge sharing and databases
26		Meerdere partijen	wat is de incidentie en prevalentie van erfelijke metabole ziekten in NL/wereld?	Van belang voor patienten en families, VKS, VSOP, beleidsmakers, fundraisers en industrie. Een goede kennis hiervan zal het beschikbaar krijgen van aandacht en gelden voor metabole ziekten sterk kunnen verbeteren. (6)
27	375	Patient(envertegenwoordiger)	Wat is de impact op het dagelijkse leven?	In ons geval zeer groot en wordt slecht door de buitenwereld begrepen.
28	387	Onderzoeker	Wat zijn effectieve dan wel niet-effectieve (i.e. knelpunten) in het behandtraject van patienten met "vergelijkbare" zeldzame aandoeningen? Een ziekte-overschrijdenden analyse/aanpak dmv opzetten meta-analyse klinische gegevens	Door groeperen van data van patiënten met vergelijkbare aandoeningen (dit kan zijn op weefsel-nivo, op symptomatologie etc) kunnen knelpunten in het behandeltraject worden geidentificeerd (hieronder valt ook de diagnose). Deze aanpak zou kunnen leiden tot ontdekken van effectieve behandeling voor vergelijkbare aandoeningen (waar de behandeling nu niet voor wordt gebruikt).
29	395	Patient(envertegenwoordiger)	Data driven onderzoek	Databases uitbreiden en aan elkaar schakelen, it toepassingen inzetten om sneller tot een diagnose te komen
30	409	Dietist	Kunnen instructie filmpjes met dieet uitleg/rekenen in eiwit de dieetcompliance verbeteren?	De uitvoering van het dieet bij metabole patienten met een eiwitbeperking is vaak lastig, sommige groepen vinden het rekenen in eiwit en corrigeren erg lastig. Kan digitale instructie helpen? Wat ze thuis terug kunnen kijken, met partner/ouders kunnen bekijken?
31	410	Dietist	Hoe kan uniformiteit in behandeling van patiënten met IEM worden vergroot (nationaal, binnen alle behandelcentra) waarbij het expertisecentrum/ -centra standpunt(en) innemen en deze vindbaar uitdragen. Structuur opzetten?	Bijvoorbeeld bij het PKU: standpunten t.a.v. gebruik KUVAN tijdens zwangerschap en inzet van GMP.
32	411	Kinderarts	Integratie van IT mogelijkheden in follow-up/dataverzameling	Ondanks dat overal een EPD is wordt er weinig gegaan aan het structureel verzamelen van data van patiënten die niet in een trial zitten. Hierdoor loop je kansen mis
33	451	Patient(envertegenwoordiger)	Hoe kunnen we wereldwijde samenwerking over diverse metabole ziekten intensiveren?

## Sheet: Table 4
#	SOURCE#	Source	Researchquestion	Notes (number of times apppointed if >1)
Table 4
Theme 4: therapy, care, and outcomes (1)
1	143	Patient(envertegenwoordiger)	Onderzoek naar medicatie	Nieuwe medicatie, verbeteren bestaande medicatie, gebruik van pijnmedicatie. Eigenlijk alles wat met de medicatie te maken heeft.
2	144	Patient(envertegenwoordiger)	Wat voor invloed heeft anesthesie op mensen met stofwisselingsziekten?	Psychisch en lichamelijke gevolgen van narcose.
3	145	Patient(envertegenwoordiger)	Wat kan stamcel therapie bijdragen aan stabiliseren en evt. genezing van de ziekte.	Onze zoon zit in de laatste fase van CLN3. Te laat voor behandeling, maar mogelijk wel voor kinderen in de eerste fasen.
4		Meerdere partijen	Prognose en verloop van de ziekte	(4)
5	150	Patient(envertegenwoordiger)	Wat is de levensverwachting?	Leven met de dag, genieten van alle mooie momenten. We zijn er ontzettend goed in geworden. Maar toch is er altijd die vraag... hoe zal het verder gaan? Altijd die zorgen om de toekomst. Hoe oud zouden ze kunnen worden? En in wat voor toestand? Je daar op kunnen voorbereiden zou ons in ieder geval veel rust geven.
6		Meerdere partijen	Ander verloop ziekte bij dezelfde genetische afwijking	(9)
7	162	Patient(envertegenwoordiger)	Te verwachten medische problemen in het beloop van de ziekte	Bijv komt er meer hartfalen bij voor
8	163	Patient(envertegenwoordiger)	Bij welke dokters kunnen kids ook op volwassen leeftijd terecht?	En wie draagt er zorg voor overgangen
9	168	Verpleegkundig specialist	Welke effect heeft begeleiding van zelfmanagement bevordering (vanaf vroeg leeftijd) op de transitie van zorg van metabole patiënten?	Door patiënten vroeger zelfstandiger en betrokken te maken (naar gelang de mogelijkheden) is de transitie mogelijk minder abrupt.
10	165	Patient(envertegenwoordiger)	Hoe krijgen we een goed overzicht van alle patiënten?	En dan niet alleen van kinderen, maar juist ook van volwassenen, dat lijken nu twee gescheiden werelden.
11	166	Patient(envertegenwoordiger)	Hoe kan het dat verschillende patiënten verschillende medicijndoseringen nodig hebben?
12	167	Patient(envertegenwoordiger)	Beroepskeuze	Voor mijn puberzoon met een mito ziekte is het lastig om een beroepskeuze keuze te maken. Het zou fijn zijn als er meer informatie beschikbaar zou zijn over gelijkgestemden met een mito ziekte. Welke beroepskeuzes maken volwassenen zoal.
13	169	Verpleegkundig specialist	Is reguliere psychologische begeleiding (ipv op indicatie) van positief effect op de therapietrouw, outcome en Kwaliteit van Leven (QOL)?	Door reguliere psychologische begeleiding is er mogelijk meer acceptatie en sneller in kaart of er problemen zijn
14	170	Patient(envertegenwoordiger)	Overlevingsstrategiën	Hoe kun je de kwaliteit van leven zo hoog mogelijk houden/krijgen
15	171	Patient(envertegenwoordiger)	beweegadvies	wat is de invloed van activiteit, belasting en belastbaarheid
16	172	Kinderarts	Wat is de beste optie (bijvoorbeeld gen therapie, Enzyme Replacement Therapy (ERT), transplantatie) om voldoende eiwitactiviteit te bereiken, om een waardevolle behandeling te zijn?
17		Meerdere partijen	Gentherapie	veelbelovende therapie voor metabole aandoeningen. (5)
18	193	Laboratoriumspecialist	Gentherapie voor metabole ziekten biedt belangrijke nieuwe kansen en verdient hoge prioriteit.	Recent zijn diverse vormen van gentherapie beschikbaar gekomen en is belangrijke vooruitgang geboekt bij de toepassing op mensen.
19	195	Anders	Wat is de lange termijn uitkomst van gentherapie?	Vaak wordt aangenomen dat het een curatieve therapie betreft, terwijl ook deze therapieen waarschijnlijk alleen modificerend zullen zijn, daardoor is het extra belangrijk om de uitkomsten goed vast te leggen en de data te kunnen vergelijken met het natuurlijk beloop of effect van de huidige behandelingen.
20	186	Patient(envertegenwoordiger)	mitochondriale vetzuur oxidatie stoornis en stress	reactie van patienten bij lichamelijke stress (bijv. gebroken ledemaat)
21	190	Patient(envertegenwoordiger)	impact van een metabole ziekte op het dagelijks leven	bijvoorbeeld vermoeidheid geeft ook isolement. Te moe om te praten.
22	192	Patient(envertegenwoordiger)	Hoe kunnen we sneller testen uitvoeren en nieuwe 'medicijnen' ter beschikking stellen	Een jaar of 5/7 geleden nam ik deel aan een ketonen onderzoek. Nu weet ik dat onderzoeken helaas langzaam werken maar om na al die tijd hier nog steeds niks van terug te zien is veel trager dan ik had gedacht/gehoopt.
23	194	Anders	Voldoende kennis over klinisch relevante uitkomstmaten voor nieuwe en bestaande behandelingen van erfelijke metabole ziekten	Veelal wordt gevaren op verbetering van biochemische parameters of andere intermediate endpoints, terwijl dit geen goede weergave is van de baat die in patient in het dagelijks leven bij de behandeling heeft
24	197	Laboratoriumspecialist	De rol van het microbioom bij de pathogenese van stofwisselingsziekten.	het "aanpassen"van het microbioom zou het ziekteproces kunnen verzachten
25	198	Laboratoriumspecialist	Behandeling van neurologische aandoeningen: Het omzeilen van de bloed-hersenbarrière	Geschikte modelsystemen om geneesmiddelen in het brein te krijgen
26	200	Patient(envertegenwoordiger)	Hoe kunnen data verzameld uit onderzoeken in het ziekenhuis bijdragen aan meer gezondheidswinst voor patienten?	Bloedonderzoeken, MRI, rontgenfoto, CTG, NPO, paramedische onderzoeksresultaten enz worden per casus verzameld, maar kunnen wanneer verzameld en vergeleken ook trends op gebied voor gezondheidsvoordelen of nadelen in kaart brengen waar grotere groepen winst uit kunnen halen
27	201	Onderzoeker	Hoe kunnen we behandelingen betrouwbaarder volgen?	Biomarkers zijn erg belangrijk in het vinden van specifieke signaturen voor patienten met een metabole ziekten. Tot nu toe worden deze veel gebruikt om de diagnose sneller te stellen, maar kunnen ook werken om het verloop van ziekte of het optreden van specifieke symptomen te voorspellen en om therapie te vervolgen. Om dit soort biomarkers op te sporen in kleine aantallen patienten zijn nieuwe bi…
28	202	Onderzoeker	Hoe kunnen we sustainable therapie ontwikkelen?	Het huidige model voor therapieontwikkeling voor "gewone" ziekten is niet toepasbaar op zeldzame (metabole) ziekten gezien de te hoge kosten. Een goede analyse is nodig om na te gaan in welke stappen van het gehele traject er innovaties gedaan moeten worden om een ander model te ontwikkelen. Dit gaat over de hele keten van modelsystemen, toxiciteitsstudies tot regelgeving en vergoeding.
29	205	Kinderarts	Wat kan de bijdrage zijn van het zoeken naar modifier genes voor het verklaren van fenotypische verschillen tussen patienten met dezelfde aandoening?	Modifier genes kunnen dit verklaren maar ook richting geven aan nieuwe therapeutische opties
30	207	Kinderarts	Wat is de optimale dosis en toedieningsfrequentie van vitamines als medicatie voor metabole ziekten?	Deze doseringen zijn vrijwel nooit echt onderzocht, optimalisatie zeer wenselijk
31	208	Patient(envertegenwoordiger)	Diagnose	zorgen dat metabole ziekten snel/eenvoudig opgespoord kunnen worden
32	209	Patient(envertegenwoordiger)	Overige lichamelijke klachten	Verband met andere lichamelijke klachten om zo eerder de juiste diagnose te kunnen stellen (bij oogziekten, gehoorklachten, evenwicht, afwijkingen aan de voeten, hartklachten)
33	210	Patient(envertegenwoordiger)	Sporten	Effect van (intensief) sporten, wanneer te veel/te intensief, wanneer te weinig
34	211	Laboratoriumspecialist	Wat is de lange termijn follow up (LTFU) van de diverse IEM	Er zijn (bijna) geen databases die LTFU van de IEM duidelijk in kaart brengen
35	212	(kinder)neuroloog	Welke symptomen worden als belastend ervaren bij (neuro)metabole ziekten voor? Bijv. bewegingsstoornissen, specifieke leer- en gedragsproblemen.	Verzorgers/patienten kunnen erg lijden onder belastende symptomen en willen verbetering hiervan, maar dan moet dit eerst goed vastgesteld zijn bij de specifieke metabole ziekten. Ten eerste door de info verkregen van patienten en/of verzorgers. Zo nodig aangevuld met bevindingen van de behandelaars/aanvullend onderzoek. Kennis van de problemen die optreden bij een bepaalde ziekte kan mogelijk hel…
36	213	(kinder)neuroloog	Hoe zijn belastende symptomen te behandelen bij (neuro)metabole ziekten? Bijv. bewegingsstoornissen, specifieke leer- en gedragsproblemen.	Verzorgers/patientenverenigingen/patienten willen graag behandeling van belastende symptomen. Niet altijd is deze behandeling bekend bij bepaalde (neuro)metabole ziekten. Sommige symptomen komen bij verschillende (neuro)metabole ziekten voor, maar dan kan de behandeling wel verschillen maar ook gelijk zijn. Indien een bepaalde behandeling werkt kan dit mogelijk helpen in het begrijpen van de betr…
37	216	Kinderarts	zijn er makkelijke standaard manieren om snel een behandeling uit te proberen (makkelijker dan de N-of-1 trial, een soort script voor een N-of-1 pilot)

## Sheet: Table 5
#	SOURCE#	Source	Researchquestion	Notes (number of times apppointed if >1)
Table 5
Theme 4: therapy, care, and outcomes (2)
1	266	Onderzoeker	Aan welke eisen moet een n-of-1 trial (of andere alternatieve studie designs) voldoen om bij bewezen effectiviteit van een therapie te kunnen leiden tot vergoeding?	N-of-1 trials zijn uitermate geschikt om onderzoek te doen naar therapieën voor zeldzame ziekten, en dus ook voor metabole ziekten. Echter wordt de n-of-1 trial relatief nog weinig gebruikt en is er dus ook minder bekend over welke eisen er worden gesteld aan zo'n design om uiteindelijk vergoeding te krijgen (zowel aan de kant van de onderzoekers als aan de kant van de vergoedingsinstanties). Dez…
2	218	Onderzoeker	Ontwikkelen van gentherapie voor verschillende aandoeningen zowel in vivo als ex vivo middels genetisch gemodificeerde HSCT.
3	219a	Gezamelijke onderwerpen ErasmusMC	effecten van huidige behandeling (-stappen) bij patienten met (vergelijkbare) zeldzame ziekten? Dus behandeldata gaan poolen op groepsnivo, zodat ziekte overschrijdend kan worden geleerd over de behandeling van bepaalde symptomen (bv hartproblematiek, etc). Met een dergelijke aanpak zouden ook knelpunten kunnen worden geïdentificeerd.
4	219b	Gezamelijke onderwerpen ErasmusMC	Innovatieve therapieën: Is het mogelijk nieuwe/ betere therapieen te ontwikkelen voor metabole aandoeningen?
5	219c	Gezamelijke onderwerpen ErasmusMC	Ontwikkelen van gentherapie voor verschillende aandoeningen zowel in vivo als ex vivo middels genetisch gemodificeerde HSCT.
6	220	Gezamelijke onderwerpen ErasmusMC	Levensloopzorg: - Wat is het effect van levensloopzorg waarbij de kinderarts patiënt samen met internist vervolgt op de ontwikkeling van expertise en kennis.
7	221	Verpleegkundig specialist	Is binnen gedefinieerde vormen van progressieve metabole ziekten de suprise question een valide instrument om de palliatieve fase te voorspellen	metabole ziekten zijn vaak niet behandelbaar en progressief; om de zorg in te richten gericht welzijn kan het zinvol zijn om een palliatieve fase te definieren
8	223	Verpleegkundig specialist	Hebben patienten die behandeld worden in een multi-disciplinair team een betere outcome op welzijn en geestelijke gezondheidszorg
9		Meerdere partijen	Wat is de impact van een metabole ziekte op het dagelijks leven?	(3)
10	230	VKS enquête en de UMD Roadmap	De impact op het dagelijks leven.
11	234	Meerdere partijen	Wat is het psychosociale effect voor kinderen en vooral volwassenen	(4)
12	248	Kinderarts	Patient reported outcome	Hoe ervaart de patient ziekte en behandeling
13	249	Kinderarts	Hoe bepalen we de effectiviteit van een therapie in verschillende organen?	Diverse beschikbare therapieën maken duidelijk dat de effectiviteit van een therapie weefsel specifiek kan zijn. Een voorbeeld is de huidige (en vermoedelijk ook toekomstige vormen van gengemodificeerde) stamceltransplantatie, die het bloedcompartiment normaliseren, terwijl het skelet maar moeizaam bereikt wordt. ‘de’ effectiviteit bestaat dus niet. Een rijker instrumentarium om hier een uitspraa…
14	270	Patient(envertegenwoordiger)	Wat zijn de psychosociale effecten van de ziekte op langere termijn?	Impact op de patiënt en gezin, kwaliteit van leven. (2)
15	271	Dietist	Hoe snel en in hoeverre klim je in natuurlijk eiwit / totaal eiwit in een zuigeling met organische acidurie of UCD?	Er zijn internationaal verschillende manieren van behandeling m.b.t. tot gebruik van aminozuurpreparaten of geen aminozuurpreparaten en de hoogte van natuurlijk eiwit.
16	273	Dietist	Wat is de lichaamssamenstelling van (dieet behandelde) patiënten met een metabole aandoening en in hoeverre wordt dit beïnvloed door het dieet en is er dus ruimte tot verbetering?	Er is nog maar weinig bekend over de lichaamssamenstelling van onze patiënten, die wel relevant zijn om eiwitbehoeftes en dieetsamenstellingen te kunnen optimaliseren.
17	277	Kinderarts	Hoe kan tissue targeting voor RNA-based therapies worden verbeterd voor de behandeling van metabole ziekten?	RNA-based therapies zijn sterk in ontwikkeling voor verschillende metabole ziekten, maar het efficiënt bereiken van doelorganen met een systemische therapie blijft een grote uitdaging die optimale toepassing van deze vorm van therapie in de weg zit.
18	279	Patient(envertegenwoordiger)	Meer onderzoek naar mogelijke schade op lange termijn van anti-epilectica indien sprake is van metabole ziekte.	Dochter reageerde met tijdelijke regressie (gedrag van kind 7 mnd ipv 2 jaar) en geheugenverlies bij gebruik topamiraat (na maand hersteld tot 80..90%) en later Lamotrigine (regressie / geheugenverlies, beperkt herstel na een maand)
19	280	Anders	Vitamine/aminozuur cocktails en het effect op welbevinden bij mitochondriele ziekte	patiënten ervaren veel ziektelast, suggesties via internet zijn alom aanwezig, goed onderzoek ontbreekt en evenals de funding dat te doen door het ontbreken van farma geld op dit gebied
20	282	Dietist	Verdere uitwerking metabole ziekten en zwangerschap	Begeleiding in de zwangerschap bij verschillende erfelijke stofwisselingziektes. Meer handvatten van hoe dat aan te pakken? o.a. aandacht voor dieetbegeleiding
21	283	Dietist	Sporten en training hebben effect op de spiergroei, (exercise study 2020) groep Pompe onderzocht, andere groepen ook intensiveren met trainingsprogramma.	veel leuke resultaten gezien, betere spierspanning en vooral ook zelfvertrouwen wat toeneemt bij de onderzoeksgroep.
22	285	Dietist	Heeft psychologische/ psychiatrische zorg (als standaaard care) een positief effect op QvL bij patiënten met een IEM en zo ja, hoe kan deze zorg het beste vormgegeven kunnen worden?
23	286	Dietist	Wat is de klinische relevantie van verlaagde plasma concentraties van aminozuren (AZ profiel) bij controle stofwisselingsziekten in het eiwitmetabolisme? Wanneer actie noodzakelijk, afkappunten, urgentie?
24	296	Meerdere partijen	Welke reeds ontwikkelde medicijnen zijn potentieel van waarde voor patienten met erfelijke stofwisselingsziekten?	Drug repurposing. (2)
25	296	Patient(envertegenwoordiger)	Welke reeds ontwikkelde medicijnen zijn potentieel van waarde voor patienten met erfelijke stofwisselingsziekten?	Drug repurposing
26	298	Patient(envertegenwoordiger)	Welke voorwaarden voor publiek-private samenwerkingen zijn nodig om nieuwe vindingen binnen het metabole veld uiteindelijk beschikbaar voor de patiënt te krijgen	Aansluitend bij het KNAW-rapport: https://www.knaw.nl/publicaties/efficiency-gains-through-innovation-medicines-development-how-can-science-contribute
27	303	VKS enquête en de UMD Roadmap	Therapie: trials RNA therapie voor MZ
28	305	VKS enquête en de UMD Roadmap	Het ontwikkelen van stamcelonderzoek voor ziektemechanismen en therapie
29	100	Kinderarts	van veel ziekten hebben we geen goede behandel parameters, bv fructosemie, is glycosylering wel een goede uitkomst maat
30	104	VKS enquête en de UMD Roadmap	De organisatorische route naar een medicijn of behandeling.
31	107	VKS enquête en de UMD Roadmap	Verandering regelgeving rondom weesgeneesmiddelen en meer magistrale bereiding.
32	240	Kinderarts	Hoe kunnen we organ targeting verbeteren?	Metabole ziekten spelen een rol in veel verschillende organen - hoe kunnen we met geneesmiddelen de organen van keuze bereiken?
33	256	Kinderarts	zorgpaden voor alle metabole ziekten n=1600+	dus groeperen en verschillende mate van detail
34	237	Patient(envertegenwoordiger)	Duurzaam leven met een Metabole ziekte	Via de hielprik screening kunnen steeds meer Metabole ziekten tijdig opgespoord worden zodat behandeling mogelijk is. Op deze wijze kon ook ons kind met een Metabole ziekte goede adviezen en behandeling krijgen. Over de gevolgen van Metabole ziekten op het lichaam bij het opgroeien en ouder worden is helaas nog veel onbekend. Zelf voor relatief veel voorkomende aandoeningen is nog onbekend wat la…
35	251	Laboratoriumspecialist	Wat is de invloed van EMZ op geneesmiddel gebruik.	Op dit moment is het effect van EMZ op de effectiviteit, tolerantie, toxiciteit en interacties van/met geneesmiddelen grotendeels onbekend. In dit onderzoek zou de reeds bekende farmacogenetica meegenomen moeten worden.
36	142	VKS enquête en de UMD Roadmap	De psychosociale effecten op langere termijn.
